# Supplementary material for: Genome-Wide Identification and Functional Analysis of AP2/ERF Gene Family in Passiflora edulis Sims
Source: Plants (Basel). 2025 Feb 20;14(5):645. doi: 10.3390/plants14050645 (PMC11901831; doi:10.3390/plants14050645)
Supplement: Supplementary file 1 [file plants-14-00645-s001.zip]

Archive with 1 entries (1 files):
- plants-3428233-supplementary.pdf
